# Supplementary material for: IGAP-integrative genome analysis pipeline reveals new gene regulatory model associated with nonspecific TF-DNA binding affinity
Source: Comput Struct Biotechnol J. 2020 Jun 2;18:1270–86. doi: 10.1016/j.csbj.2020.05.024 (PMC7303559; doi:10.1016/j.csbj.2020.05.024)
Supplement: Supplementary data 2 [file mmc2.xml]

<?xml version="1.0" encoding="UTF-8" standalone="no"?><data:data><datasets><author>junbai.wang@rr-research.no</author><type>1</type><dataset><name>IGAP- Integrative Genome Analysis Pipeline Reveals New Gene Regulatory Model Associated with Nonspecific TF-DNA Binding Affinity</name><caption/><description>We present here a robust algorithm for calculation of nTBA. In order to integrate major biophysical, genetic and epigenetic features involved in genome regulation, we also present a user-friendly package Integrative Genome Analysis Pipeline (IGAP). This integrative approach not only helped us to segregate highly Active Genomic Zones but also lead us to discover a novel gene regulatory model explaining nTBA and HOT guided search for true transcription factor binding site.</description><filetype><name/></filetype><filesize/><source>0</source><sourcename>Original Data</sourcename><access><type>1</type><name>Data available in data repository</name><reponame>University of Oslo web server</reponame><PersistentId>junbai</PersistentId><deeplinkurl>http://folk.uio.no/junbaiw/igap/</deeplinkurl></access></dataset></datasets></data:data>
